# Supplementary material for: Demographic Associations with GPS-Inferred Routine Activity Spaces: Data from the Everyday Environments and Experiences (E3) Study
Source: Sensors (Basel). 2026 Mar 18;26(6):1902. doi: 10.3390/s26061902 (PMC13030801; doi:10.3390/s26061902)
Supplement: Supplementary file 1 [file sensors-26-01902-s001.zip]

Archive with 1 entries (1 files):
- sensors-4111671-supplementary.pdf
